# Supplementary material for: Molecular Mapping to Discover Reliable Salinity-Resilient QTLs from the Novel Landrace Akundi in Two Bi-Parental Populations Using SNP-Based Genome-Wide Analysis in Rice
Source: Int J Mol Sci. 2023 Jul 6;24(13):11141. doi: 10.3390/ijms241311141 (PMC10342095; doi:10.3390/ijms241311141)
Supplement: Supplementary file 1 [file ijms-24-11141-s001.zip]

Archive with 6 entries (4 files):
- ijms-2445956-supplementary/
- ijms-2445956-supplementary/ijms-2445956-revised-supplementary/
- ijms-2445956-supplementary/ijms-2445956-revised-supplementary/Supplementary Table S1.pdf
- ijms-2445956-supplementary/ijms-2445956-revised-supplementary/Supplementary Table S2.pdf
- ijms-2445956-supplementary/ijms-2445956-revised-supplementary/Supplementary Table S3.pdf
- ijms-2445956-supplementary/ijms-2445956-revised-supplementary/Supplementary Table S4.pdf
